# Supplementary material for: Prediction of drug resistance profile of multidrug-resistant Mycobacterium tuberculosis (MDR-MTB) isolates from newly diagnosed case by whole genome sequencing (WGS): a study from a high tuberculosis burden country
Source: BMC Infect Dis. 2022 May 27;22:499. doi: 10.1186/s12879-022-07482-4 (PMC9137048; doi:10.1186/s12879-022-07482-4)
Supplement: Supplementary file 1 — Additional file 1. The original sequencing data. [file 12879_2022_7482_MOESM1_ESM.xlsx]

## Sheet: Sheet1
no	Average sequencing depth	1X coverage	10X coverage	Lineages（L2 Beijing L4 European and American type）	BJ( 0 non-Beijing 1 ancestral Beijing 2 modern Beijing )	Cs	RIF	RFB	rpoB	INH	katG	pncA	EMB	embB	embA	Mfx	Lfx	gyrA	gyrB	Eto	fabG1	PAS	folC	Km	Ak	Sm	rpsL	rrs
B0001	170.8	0.9931	0.9925	lineage2.2.1	2	16	16	2	S450L	4	S315T	162C>CG	4	#N/A	#N/A	1	4	A90V		10		0.5		2.5	0.5	32	K43T	1472359
B0002	198.51	0.9917	0.9912	lineage2.2.1	2	32	16	0.5	D435G	4	S315T	#N/A	32	Q497R	#N/A	0.5	2			1.2	c.-8T>C	0.5		1.2	0.25	32	K43R	#N/A
D3i0227	176.497	99.461	98.9111	lineage2.2.1.1	2	8	16	4	S450L	4	S315T	V44G	1	#N/A	#N/A	0.25	0.5			1.2		0.5		1.2	0.12	8	K88R	#N/A
D3n0771	133.962	99.2681	98.8387	lineage2.2.1	2	8	2	1	Q450L	4	S315T	G132A	8	G406A	#N/A	0.25	1			1.2		8		2.5	0.25	16		1472359
E1b1194	154.267	99.5578	99.1487	lineage2.2.2	1	8	2	1	L452P	4	S315T	#N/A	4	#N/A	#N/A	0.25	1			5		8		2.5	0.25	16		#N/A
E1d1393	125.926	99.2901	98.9644	lineage4.5	0	2	16	2	H445Q\S450W	2	S315T	#N/A	1	#N/A	#N/A	0.12	0.5			0.6		0.5		1.2	0.12	0.5		#N/A
E1n0081	79.5062	99.236	98.6257	lineage2.2.1	2	8	16	4	S450L	2	S315T	#N/A	8	M306V	#N/A	4	16			2.5		0.5		1.2	0.25	32	K43R	#N/A
E1p0242	221.517	99.5045	99.1272	lineage2.2.1	2	8	16	4	L430R\H445Y	2	S315T	#N/A	4	M306L	#N/A	0.06	0.25			0.6		0.5		1.2	0.12	32	K43R	#N/A
E2a0370	149.624	99.2948	98.7025	lineage2.2.1	2	16	2	0.12	D435Y\P454L	4	S315T	#N/A	2	#N/A	#N/A	0.12	0.5			0.6		0.5		2.5	0.25	32	K88R	#N/A
E2b0444	112.944	99.2943	98.7391	lineage2.2.1	2	16	16	2	S450L	4	S315T	#N/A	8	M306L	#N/A	0.12	0.25			1.2		0.5		2.5	0.5	8		1472359
E2d0679	92.6836	99.1033	98.3884	lineage2.2.1	2	8	16	4	S450L	4	S315T	S104R	8	#N/A	#N/A	0.06	0.25			1.2		0.5		1.2	0.25	32	K43R	#N/A
E2f0872	117.364	99.3402	98.8013	lineage2.2.1	2	16	16	0.25	D435V	4	S315T	#N/A	4	#N/A	#N/A	0.12	0.5			1.2		0.5		2.5	0.25	32	K43T	1472359
E2g0950	194.222	99.3387	98.9658	lineage2.2.1	2	8	4	0.25	L430R\D435N	2	S315T	c.-11A>C	8	E405D	#N/A	0.12	2			0.6		0.5		0.6	0.12	32	K43R	#N/A
E2j1234	188.053	99.9131	99.4805	lineage4.4.2	0	16	16	4	S450L	2	S315N	R154G	8	Q497K	#N/A	1	4	D94A		1.2		0.5		5	0.5	32	K43R	#N/A
E2k1332	152.385	99.7613	99.5041	lineage4.4.2	0	8	8	16	H445Y	1	S315T	#N/A	4	M306V	#N/A	0.06	0.25			0.3		0.5		1.2	0.12	0.25		#N/A
E2m1577	112.643	99.3341	98.911	lineage2.2.1	2	16	2	0.12	S450L	2	S315T	#N/A	2	#N/A	#N/A	0.12	0.25			1.2		0.5		1.2	0.25	0.25		#N/A
E2o1758	82.5092	99.2054	98.4735	lineage2.2.1	2	16	16	8	S450L	4	S315T	H51R	8	M306V	#N/A	0.06	0.25			0.6		0.5		1.2	0.25	32	K43R	#N/A
E3c2120	97.18	98.8914	98.205	lineage2.2.1	2	16	16	4	S450L	4	S315T	#N/A	4	#N/A	#N/A	0.12	0.5			1.2		1		1.2	0.25	32	K43R	#N/A
E3c2121	199.079	99.3579	99.0256	lineage2.2.1	2	16	16	4	H445Y	1	S315T	#N/A	8	M306L	#N/A	0.12	0.25			0.3		0.5		1.2	0.25	32	K43R	#N/A
E3e2313	171.595	99.4	98.9283	lineage2.2.1	2	16	16	1	N437D\L452P	0.4	#N/A	#N/A	8	M306L	#N/A	0.12	0.25			10	c.-15C>T	2		2.5	0.25	0.25		#N/A
E3h0284	199.083	99.3416	98.933	lineage2.2.2	1	8	16	4	S450L	4	S315T	#N/A	1	#N/A	#N/A	0.12	0.25			1.2		0.5		1.2	0.25	32	K43R	#N/A
E3i0391	123.761	99.4848	98.7153	lineage2.2.1	2	8	16	1	#N/A	1	S315T	#N/A	2	#N/A	#N/A	0.06	0.25			0.6		0.5		2.5	0.25	0.5		#N/A
E3k0512	214.253	99.2458	98.6472	lineage2.2.1	2	16	16	8	S450L	0.4	#N/A	#N/A	1	#N/A	#N/A	0.12	0.5			0.6		16	I43T	1.2	0.25	32	K43R	#N/A
E3l0612	94.3901	99.3173	98.5771	lineage2.2.1	2	16	16	2	S450L	4	S315T	T76P	8	M306V	#N/A	4	8	D94G		2.5		0.5		1.2	0.25	32	K43R	#N/A
E3m0704	114.452	99.1911	98.6949	lineage2.2.1	2	16	8	0.25	D435V	2	S315T	#N/A	2	#N/A	#N/A	0.12	0.5			0.6		0.5		1.2	0.25	0.5		#N/A
E3m0746	133.833	99.2084	98.7169	lineage2.2.1	2	8	16	1	S450L	4	S315T	#N/A	4	#N/A	4243221	0.12	0.5			0.6		0.5		2.5	0.25	32	K43R	#N/A
E3n0829	204.794	99.6359	99.0115	lineage2.2.1	2	4	4	0.25	D435V	2	S315T	#N/A	8	M306V	#N/A	0.06	0.25			0.6		0.5		1.2	0.25	8	K88R	#N/A
E3o0940	146.657	99.2896	98.9635	lineage2.2.1	2	4	16	4	S450L	4	S315T	V155G	8	M306V	#N/A	0.12	0.5			0.6		0.5		0.6	0.12	32	K43R	#N/A
E3p1034	131.6	99.3037	98.8968	lineage2.2.2	1	2	16	4	S450L	0.4	#N/A	#N/A	2	#N/A	#N/A	1	2		S447F	20	c.-15C>T	0.5		0.6	0.25	4		#N/A
E4a1150	174.262	99.3708	98.9131	lineage2.2.1	2	4	16	4	S450L	2	S315T	#N/A	1	#N/A	#N/A	0.12	0.25			1.2		0.5		2.5	0.12	0.5		#N/A
E4e1577	157.254	99.2605	98.7934	lineage2.2.1	2	16	16	0.5	S450L	2	#N/A	#N/A	4	M306V	#N/A	0.12	0.25			1.2		0.5		1.2	0.25	32	K43R	#N/A
E4j2020	119.867	99.4037	98.9891	lineage2.2.1	2	4	16	8	S450L	2	S315T	#N/A	1	#N/A	#N/A	0.12	0.5			1.2		0.5		1.2	0.25	32	K43R	#N/A
E5e0548	145.327	99.8333	99.3191	lineage4.5	0	2	16	2	H445Y	1	S315T	#N/A	0.5	#N/A	#N/A	0.06	0.25			0.3		0.5		0.6	0.12	0.5		#N/A
E5j1095	103.813	99.3224	98.872	lineage2.2.1	2	4	16	16	L430P\S431G	2	S315T	#N/A	4	M306L	#N/A	4	8	D94H		2.5		0.5		1.2	0.25	16	K88R	#N/A
F1e1817	137.345	99.2836	98.8826	lineage2.2.1	2	4	16	4	S450L	2	S315T	P54L	2	M306L	#N/A	0.06	0.25			0.6		1	S150G	0.6	0.25	2		1472359
F1l0382	100.363	99.5111	99.1057	lineage2.2.1	2	8	16	16	S450L	1	S315T	#N/A	4	M306V	#N/A	0.12	0.25			0.6		1		0.6	0.12	32	K43R	#N/A
F2b0884	162.006	99.4255	99.0638	lineage2.2.2	1	2	16	16	S450L	2	S315T	#N/A	4	#N/A	#N/A	0.06	0.25			0.3		0.5		0.6	0.12	0.5		#N/A
F2c0951	159.175	99.4524	99.1096	lineage2.2.1	2	16	16	0.25	Q432P	4	S315T	A146T	8	M306V	#N/A	1	4	A90V		0.6		0.5		40	16	32	K43R	1473246
F2e1186	118.591	99.2951	99.0351	lineage2.2.2	1	16	16	4	S450L	4	S315T	#N/A	4	G406A	#N/A	0.12	0.5			0.6		0.5		2.5	0.25	32	K88R	#N/A
F2i1534	127.8	99.3426	99.0751	lineage2.2.1	2	16	2	0.12	A286V\S450L	2	S315T	H57R	2	#N/A	#N/A	0.12	0.5	D94G		2.5		0.5		1.2	0.25	32		1472362
F2j1665	160.141	99.3154	99.106	lineage2.2.1	2	8	8	0.12	L430R\D435G	1	#N/A	#N/A	1	#N/A	#N/A	0.06	0.25			2.5		0.5		0.6	0.12	0.25		#N/A
F2l0073	223.555	99.1484	98.5797	lineage2.2.2	1	2	16	2	H445Y	1	S315T	#N/A	4	M306L	#N/A	0.06	0.25			0.3		0.5		1.2	0.12	0.25		#N/A
F3d0793	183.008	99.1576	98.8326	lineage2.2.1	2	8	16	8	S450L	0.4	#N/A	#N/A	4	#N/A	#N/A	8	16			5	c.-15C>T	0.5		1.2	0.25	32	K43R	#N/A
